# Supplementary material for: Viral Nucleases from Herpesviruses and Coronavirus in Recombination and Proofreading: Potential Targets for Antiviral Drug Discovery
Source: Viruses. 2022 Jul 16;14(7):1557. doi: 10.3390/v14071557 (PMC9324378; doi:10.3390/v14071557)
Supplement: Supplementary file 1 [file viruses-14-01557-s001.zip]

Archive with 1 entries (1 files):
- viruses-1793275-supplementary.pdf
